# Supplementary material for: Regulation of gene expression by FSP27 in white and brown adipose tissue
Source: BMC Genomics. 2010 Jul 22;11:446. doi: 10.1186/1471-2164-11-446 (PMC3091643; doi:10.1186/1471-2164-11-446)
Supplement: Additional file 1 — Significantly upregulated pathways in Fsp27-deficient WAT. Genes are grouped according to their function and listed in the alphabetical order under each heading. The last number represents the total genes in one gene set. The middle is the changed (criteria is designated as fold change between wildtype and Fsp27 -/- mice is more than ± 1.41) gene number, [file 1471-2164-11-446-S1.XLS]

## Sheet: Sheet1
	Gene symbol	Gene name	No	Fold
		MITOCHONDRIA 173/195/447
	DECR1	2,4-dienoyl CoA reductase 1, mitochondrial	140	2.35683
	ABAT	4-aminobutyrate aminotransferase	5903	-7.1707
	ACAT1	acetyl-Coenzyme A acetyltransferase 1 (acetoacetyl Coenzyme A thiolase)	720	1.56963
	ACAA2	acetyl-Coenzyme A acyltransferase 2 (mitochondrial 3-oxoacyl-Coenzyme A thiolase)	366	1.86982
	ACO2	aconitase 2, mitochondrial	158	2.28118
	ACADS	acyl-Coenzyme A dehydrogenase, C-2 to C-3 short chain	59	2.95701
	ACADM	acyl-Coenzyme A dehydrogenase, C-4 to C-12 straight chain	516	1.71758
	ACADL	acyl-Coenzyme A dehydrogenase, long chain	55	2.99255
	ACADSB	acyl-Coenzyme A dehydrogenase, short/branched chain	334	1.90255
	ACADVL	acyl-Coenzyme A dehydrogenase, very long chain	21	4.28455
	AK2	adenylate kinase 2	965	1.44312
	AFG3L2	AFG3 ATPase family gene 3-like 2 (yeast)	298	1.97017
	ALDH2	aldehyde dehydrogenase 2 family (mitochondrial)	1025	1.41726
	ALDH4A1	aldehyde dehydrogenase 4 family, member A1	624	1.64306
	AMACR	alpha-methylacyl-CoA racemase	487	1.75083
	ALAS1	aminolevulinate, delta-, synthase 1	122	2.42992
	ATPAF2	ATP synthase mitochondrial F1 complex assembly factor 2	139	2.3571
	ATP5F1	ATP synthase, H+ transporting, mitochondrial F0 complex, subunit B1	756	1.55224
	ATP5G3	ATP synthase, H+ transporting, mitochondrial F0 complex, subunit C3 (subunit 9)	456	1.76925
	ATP5I	ATP synthase, H+ transporting, mitochondrial F0 complex, subunit E	338	1.89844
	ATP5J2	ATP synthase, H+ transporting, mitochondrial F0 complex, subunit F2	717	1.56975
	ATP5J	ATP synthase, H+ transporting, mitochondrial F0 complex, subunit F6	988	1.43381
	ATP5L	ATP synthase, H+ transporting, mitochondrial F0 complex, subunit G	265	2.01293
	ATP5B	ATP synthase, H+ transporting, mitochondrial F1 complex, beta polypeptide	340	1.89443
	ATP5D	ATP synthase, H+ transporting, mitochondrial F1 complex, delta subunit	249	2.04579
	ATP5E	ATP synthase, H+ transporting, mitochondrial F1 complex, epsilon subunit	677	1.5984
	ATP5C1	ATP synthase, H+ transporting, mitochondrial F1 complex, gamma polypeptide 1	484	1.75455
	ATP5O	ATP synthase, H+ transporting, mitochondrial F1 complex, O subunit (oligomycin sensitivity conferring protein)	148	2.34093
	ATPIF1	ATPase inhibitory factor 1	5351	-2.0358
	ABCB8	ATP-binding cassette, sub-family B (MDR/TAP), member 8	668	1.60386
	BNIP3L	BCL2/adenovirus E1B 19kDa interacting protein 3-like	975	1.43778
	BAX	BCL2-associated X protein	4606	-1.56982
	BID	BH3 interacting domain death agonist	5470	-2.21054
	BCAT2	branched chain aminotransferase 2, mitochondrial	80	2.7256
	BCKDHA	branched chain keto acid dehydrogenase E1, alpha polypeptide	329	1.91564
	BCKDHB	branched chain keto acid dehydrogenase E1, beta polypeptide (maple syrup urine disease)	465	1.76382
	CAD	carbamoyl-phosphate synthetase 2, aspartate transcarbamylase, and dihydroorotase	4837	-1.67087
	CRAT	carnitine acetyltransferase	391	1.84195
	CASP2	caspase 2, apoptosis-related cysteine peptidase (neural precursor cell expressed, developmentally down-regulated 2)	4342	-1.48152
	CAT	catalase	279	1.98969
	CS	citrate synthase	17	4.54504
	COQ7	coenzyme Q7 homolog, ubiquinone (yeast)	344	1.89234
	C1QBP	complement component 1, q subcomponent binding protein	658	1.61474
	COX15	COX15 homolog, cytochrome c oxidase assembly protein (yeast)	435	1.78136
	CYBA	cytochrome b-245, alpha polypeptide	5497	-2.2522
	CYBB	cytochrome b-245, beta polypeptide (chronic granulomatous disease)	5786	-3.24558
	COX4I1	cytochrome c oxidase subunit IV isoform 1	230	2.078
	COX5A	cytochrome c oxidase subunit Va	287	1.97833
	COX5B	cytochrome c oxidase subunit Vb	285	1.98239
	COX6A1	cytochrome c oxidase subunit VIa polypeptide 1	894	1.47296
	COX6C	cytochrome c oxidase subunit VIc	351	1.88169
	COX7A1	cytochrome c oxidase subunit VIIa polypeptide 1 (muscle)	4	6.74368
	COX7A2	cytochrome c oxidase subunit VIIa polypeptide 2 (liver)	589	1.65967
	COX7C	cytochrome c oxidase subunit VIIc	442	1.77778
	CYCS	cytochrome c, somatic	93	2.61104
	CYC1	cytochrome c-1	141	2.35532
	CYP2E1	cytochrome P450, family 2, subfamily E, polypeptide 1	868	1.48883
	CYP27A1	cytochrome P450, family 27, subfamily A, polypeptide 1	5704	-2.76844
	DLD	dihydrolipoamide dehydrogenase	218	2.09714
	DLAT	dihydrolipoamide S-acetyltransferase (E2 component of pyruvate dehydrogenase complex)	83	2.68582
	DHODH	dihydroorotate dehydrogenase	941	1.45327
	DCI	dodecenoyl-Coenzyme A delta isomerase (3,2 trans-enoyl-Coenzyme A isomerase)	71	2.77817
	DUT	dUTP pyrophosphatase	500	1.7329
	ETFA	electron-transfer-flavoprotein, alpha polypeptide (glutaric aciduria II)	303	1.96154
	ETFB	electron-transfer-flavoprotein, beta polypeptide	362	1.87302
	ETFDH	electron-transferring-flavoprotein dehydrogenase	33	3.62564
	ECHS1	enoyl Coenzyme A hydratase, short chain, 1, mitochondrial	241	2.05496
	EHHADH	enoyl-Coenzyme A, hydratase/3-hydroxyacyl Coenzyme A dehydrogenase	57	2.96905
	GLUD1	glutamate dehydrogenase 1	666	1.60739
	GOT2	glutamic-oxaloacetic transaminase 2, mitochondrial (aspartate aminotransferase 2)	5754	-3.04389
	GCDH	glutaryl-Coenzyme A dehydrogenase	1022	1.41875
	GLYAT	glycine-N-acyltransferase	4611	-1.57143
	HSPE1	heat shock 10kDa protein 1 (chaperonin 10)	387	1.84402
	HSPD1	heat shock 60kDa protein 1 (chaperonin)	913	1.4628
	HK1	hexokinase 1	5083	-1.80301
	HCCS	holocytochrome c synthase (cytochrome c heme-lyase)	546	1.69205
	HADHA	hydroxyacyl-Coenzyme A dehydrogenase/3-ketoacyl-Coenzyme A thiolase/enoyl-Coenzyme A hydratase (trifunctional protein), alpha subunit	137	2.3637
	HADHB	hydroxyacyl-Coenzyme A dehydrogenase/3-ketoacyl-Coenzyme A thiolase/enoyl-Coenzyme A hydratase (trifunctional protein), beta subunit	133	2.38969
	IMMT	inner membrane protein, mitochondrial (mitofilin)	389	1.84325
	IDH3A	isocitrate dehydrogenase 3 (NAD+) alpha	233	2.07116
	IDH3B	isocitrate dehydrogenase 3 (NAD+) beta	48	3.12673
	IVD	isovaleryl Coenzyme A dehydrogenase	349	1.88427
	LGALS3	lectin, galactoside-binding, soluble, 3 (galectin 3)	5866	-4.51612
	MDH2	malate dehydrogenase 2, NAD (mitochondrial)	156	2.28612
	ME2	malic enzyme 2, NAD(+)-dependent, mitochondrial	145	2.34523
	MPST	mercaptopyruvate sulfurtransferase	557	1.68336
	MTX2	metaxin 2	205	2.12712
	MTCH2	mitochondrial carrier homolog 2 (C. elegans)	258	2.02455
	MRPL12	mitochondrial ribosomal protein L12	427	1.78787
	MRPL15	mitochondrial ribosomal protein L15	803	1.52659
	MRPL16	mitochondrial ribosomal protein L16	431	1.7835
	MRPL18	mitochondrial ribosomal protein L18	770	1.54678
	MRPL2	mitochondrial ribosomal protein L2	691	1.58852
	MRPL20	mitochondrial ribosomal protein L20	556	1.68353
	MRPL22	mitochondrial ribosomal protein L22	577	1.66653
	MRPL28	mitochondrial ribosomal protein L28	675	1.59984
	MRPL3	mitochondrial ribosomal protein L3	882	1.47899
	MRPL39	mitochondrial ribosomal protein L39	854	1.49708
	MRPL4	mitochondrial ribosomal protein L4	775	1.54406
	MRPL41	mitochondrial ribosomal protein L41	412	1.80582
	MRPL44	mitochondrial ribosomal protein L44	933	1.4556
	MRPL46	mitochondrial ribosomal protein L46	383	1.85013
	MRPL48	mitochondrial ribosomal protein L48	300	1.96787
	MRPL49	mitochondrial ribosomal protein L49	804	1.52644
	MRPS11	mitochondrial ribosomal protein S11	960	1.44521
	MRPS12	mitochondrial ribosomal protein S12	895	1.47293
	MRPS16	mitochondrial ribosomal protein S16	551	1.68786
	MRPS17	mitochondrial ribosomal protein S17	961	1.44511
	MRPS18A	mitochondrial ribosomal protein S18A	461	1.76579
	MRPS18B	mitochondrial ribosomal protein S18B	243	2.05489
	MRPS2	mitochondrial ribosomal protein S2	403	1.81963
	MRPS31	mitochondrial ribosomal protein S31	794	1.53039
	MRPS34	mitochondrial ribosomal protein S34	771	1.54627
	MRPS35	mitochondrial ribosomal protein S35	1017	1.42196
	NDUFA10	NADH dehydrogenase (ubiquinone) 1 alpha subcomplex, 10, 42kDa	163	2.2705
	NDUFA3	NADH dehydrogenase (ubiquinone) 1 alpha subcomplex, 3, 9kDa	217	2.09884
	NDUFA4	NADH dehydrogenase (ubiquinone) 1 alpha subcomplex, 4, 9kDa	388	1.84332
	NDUFA5	NADH dehydrogenase (ubiquinone) 1 alpha subcomplex, 5, 13kDa	543	1.69557
	NDUFA6	NADH dehydrogenase (ubiquinone) 1 alpha subcomplex, 6, 14kDa	779	1.54128
	NDUFA8	NADH dehydrogenase (ubiquinone) 1 alpha subcomplex, 8, 19kDa	566	1.67375
	NDUFB2	NADH dehydrogenase (ubiquinone) 1 beta subcomplex, 2, 8kDa	352	1.88152
	NDUFB3	NADH dehydrogenase (ubiquinone) 1 beta subcomplex, 3, 12kDa	371	1.8601
	NDUFB4	NADH dehydrogenase (ubiquinone) 1 beta subcomplex, 4, 15kDa	970	1.44093
	NDUFB5	NADH dehydrogenase (ubiquinone) 1 beta subcomplex, 5, 16kDa	304	1.95684
	NDUFB6	NADH dehydrogenase (ubiquinone) 1 beta subcomplex, 6, 17kDa	554	1.68532
	NDUFB7	NADH dehydrogenase (ubiquinone) 1 beta subcomplex, 7, 18kDa	908	1.46412
	NDUFB8	NADH dehydrogenase (ubiquinone) 1 beta subcomplex, 8, 19kDa	423	1.79484
	NDUFAB1	NADH dehydrogenase (ubiquinone) 1, alpha/beta subcomplex, 1, 8kDa	200	2.14636
	NDUFC1	NADH dehydrogenase (ubiquinone) 1, subcomplex unknown, 1, 6kDa	264	2.01468
	NDUFS1	NADH dehydrogenase (ubiquinone) Fe-S protein 1, 75kDa (NADH-coenzyme Q reductase)	117	2.45712
	NDUFS2	NADH dehydrogenase (ubiquinone) Fe-S protein 2, 49kDa (NADH-coenzyme Q reductase)	167	2.25818
	NDUFS3	NADH dehydrogenase (ubiquinone) Fe-S protein 3, 30kDa (NADH-coenzyme Q reductase)	400	1.82403
	NDUFS4	NADH dehydrogenase (ubiquinone) Fe-S protein 4, 18kDa (NADH-coenzyme Q reductase)	749	1.55834
	NDUFS5	NADH dehydrogenase (ubiquinone) Fe-S protein 5, 15kDa (NADH-coenzyme Q reductase)	414	1.802
	NDUFS6	NADH dehydrogenase (ubiquinone) Fe-S protein 6, 13kDa (NADH-coenzyme Q reductase)	634	1.6313
	NDUFS8	NADH dehydrogenase (ubiquinone) Fe-S protein 8, 23kDa (NADH-coenzyme Q reductase)	293	1.97299
	NDUFV2	NADH dehydrogenase (ubiquinone) flavoprotein 2, 24kDa	453	1.77193
	NNT	nicotinamide nucleotide transhydrogenase	5637	-2.58891
	OAT	ornithine aminotransferase (gyrate atrophy)	5480	-2.21618
	PMPCB	peptidase (mitochondrial processing) beta	212	2.10426
	PRDX3	peroxiredoxin 3	239	2.06111
	PECI	peroxisomal D3,D2-enoyl-CoA isomerase	270	2.00366
	PET112L	PET112-like (yeast)	719	1.56967
	PCK2	phosphoenolpyruvate carboxykinase 2 (mitochondrial)	4733	-1.62503
	POLRMT	polymerase (RNA) mitochondrial (DNA directed)	404	1.81808
	PDCD8	programmed cell death 8 (apoptosis-inducing factor)	277	1.99668
	PCCA	propionyl Coenzyme A carboxylase, alpha polypeptide	237	2.06551
	PCCB	propionyl Coenzyme A carboxylase, beta polypeptide	684	1.59404
	PRSS15	protease, serine, 15	118	2.44663
	PTPRA	protein tyrosine phosphatase, receptor type, A	4630	-1.57601
	PDHB	pyruvate dehydrogenase (lipoamide) beta	439	1.77894
	PDK3	pyruvate dehydrogenase kinase, isozyme 3	5794	-3.33652
	PDK4	pyruvate dehydrogenase kinase, isozyme 4	6	5.83346
	SHMT2	serine hydroxymethyltransferase 2 (mitochondrial)	824	1.51698
	SLC1A3	solute carrier family 1 (glial high affinity glutamate transporter), member 3	5256	-1.9428
	SLC25A20	solute carrier family 25 (carnitine/acylcarnitine translocase), member 20	70	2.78774
	SLC25A22	solute carrier family 25 (mitochondrial carrier: glutamate), member 22	341	1.89421
	SLC25A4	solute carrier family 25 (mitochondrial carrier; adenine nucleotide translocator), member 4	730	1.56658
	SLC25A5	solute carrier family 25 (mitochondrial carrier; adenine nucleotide translocator), member 5	110	2.49604
	SLC25A10	solute carrier family 25 (mitochondrial carrier; dicarboxylate transporter), member 10	97	2.60552
	SLC25A11	solute carrier family 25 (mitochondrial carrier; oxoglutarate carrier), member 11	481	1.75524
	SLC25A17	solute carrier family 25 (mitochondrial carrier; peroxisomal membrane protein, 34kDa), member 17	530	1.70776
	SLC25A3	solute carrier family 25 (mitochondrial carrier; phosphate carrier), member 3	748	1.55844
	SDHA	succinate dehydrogenase complex, subunit A, flavoprotein (Fp)	182	2.19672
	SDHB	succinate dehydrogenase complex, subunit B, iron sulfur (Ip)	100	2.56274
	SDHC	succinate dehydrogenase complex, subunit C, integral membrane protein, 15kDa	586	1.66026
	SDHD	succinate dehydrogenase complex, subunit D, integral membrane protein	324	1.92244
	SUCLG1	succinate-CoA ligase, GDP-forming, alpha subunit	224	2.08869
	SOD2	superoxide dismutase 2, mitochondrial	284	1.98252
	SUPV3L1	suppressor of var1, 3-like 1 (S. cerevisiae)	294	1.97257
	SNCA	synuclein, alpha (non A4 component of amyloid precursor)	5340	-2.02451
	TXN2	thioredoxin 2	743	1.56047
	TXNRD2	thioredoxin reductase 2	609	1.64884
	TST	thiosulfate sulfurtransferase (rhodanese)	22	4.26752
	TFB2M	transcription factor B2, mitochondrial	313	1.93987
	TIMM10	translocase of inner mitochondrial membrane 10 homolog (yeast)	101	2.54693
	TIMM13	translocase of inner mitochondrial membrane 13 homolog (yeast)	629	1.63863
	TIMM17A	translocase of inner mitochondrial membrane 17 homolog A (yeast)	896	1.47257
	TIMM22	translocase of inner mitochondrial membrane 22 homolog (yeast)	542	1.69769
	TIMM23	translocase of inner mitochondrial membrane 23 homolog (yeast)	656	1.61528
	TIMM44	translocase of inner mitochondrial membrane 44 homolog (yeast)	190	2.18101
	TIMM8B	translocase of inner mitochondrial membrane 8 homolog B (yeast)	536	1.70359
	TIMM9	translocase of inner mitochondrial membrane 9 homolog (yeast)	28	3.83219
	TOMM34	translocase of outer mitochondrial membrane 34	4952	-1.72462
	TOMM40	translocase of outer mitochondrial membrane 40 homolog (yeast)	558	1.68254
	TOMM70A	translocase of outer mitochondrial membrane 70 homolog A (S. cerevisiae)	1000	1.4288
	TUFM	Tu translation elongation factor, mitochondrial	226	2.08201
	UQCRB	ubiquinol-cytochrome c reductase binding protein	385	1.848
	UQCRC1	ubiquinol-cytochrome c reductase core protein I	124	2.42366
	UQCRC2	ubiquinol-cytochrome c reductase core protein II	103	2.54123
	UQCRH	ubiquinol-cytochrome c reductase hinge protein	471	1.76058
	UQCR	ubiquinol-cytochrome c reductase, 6.4kDa subunit	183	2.19496
	UQCRFS1	ubiquinol-cytochrome c reductase, Rieske iron-sulfur polypeptide 1	138	2.36336
	UCP2	uncoupling protein 2 (mitochondrial, proton carrier)	5314	-1.99128
	UCP3	uncoupling protein 3 (mitochondrial, proton carrier)	67	2.82107
		GLYCOLYSIS_AND_GLUCONEOGENESIS 11/14/44
	ALDOA	aldolase A, fructose-bisphosphate	252	2.03905
	DLD	dihydrolipoamide dehydrogenase	218	2.09714
	DLAT	dihydrolipoamide S-acetyltransferase (E2 component of pyruvate dehydrogenase complex)	83	2.68582
	GOT2	glutamic-oxaloacetic transaminase 2, mitochondrial (aspartate aminotransferase 2)	5754	-3.04389
	HK1	hexokinase 1	5083	-1.80301
	LDHA	lactate dehydrogenase A	800	1.52926
	LDHB	lactate dehydrogenase B	1003	1.42764
	MDH1	malate dehydrogenase 1, NAD (soluble)	194	2.16953
	MDH2	malate dehydrogenase 2, NAD (mitochondrial)	156	2.28612
	PFKL	phosphofructokinase, liver	155	2.28841
	PDHB	pyruvate dehydrogenase (lipoamide) beta	439	1.77894
	PKM2	pyruvate kinase, muscle	585	1.66026
	TPI1	triosephosphate isomerase 1	833	1.51174
	TNFAIP1	tumor necrosis factor, alpha-induced protein 1 (endothelial)	5101	-1.81353
		KREBS_TCA_CYCLE 20/21/36
	ACO2	aconitase 2, mitochondrial	158	2.28118
	CS	citrate synthase	17	4.54504
	DLD	dihydrolipoamide dehydrogenase	218	2.09714
	DLAT	dihydrolipoamide S-acetyltransferase (E2 component of pyruvate dehydrogenase complex)	83	2.68582
	DLST	dihydrolipoamide S-succinyltransferase (E2 component of 2-oxo-glutarate complex)	61	2.9108
	IDH3A	isocitrate dehydrogenase 3 (NAD+) alpha	233	2.07116
	IDH3B	isocitrate dehydrogenase 3 (NAD+) beta	48	3.12673
	IDH3G	isocitrate dehydrogenase 3 (NAD+) gamma	79	2.72756
	MDH1	malate dehydrogenase 1, NAD (soluble)	194	2.16953
	MDH2	malate dehydrogenase 2, NAD (mitochondrial)	156	2.28612
	OGDH	oxoglutarate (alpha-ketoglutarate) dehydrogenase (lipoamide)	621	1.64448
	PDHB	pyruvate dehydrogenase (lipoamide) beta	439	1.77894
	PDK2	pyruvate dehydrogenase kinase, isozyme 2	143	2.35321
	PDK3	pyruvate dehydrogenase kinase, isozyme 3	5794	-3.33652
	PDK4	pyruvate dehydrogenase kinase, isozyme 4	6	5.83346
	SDHA	succinate dehydrogenase complex, subunit A, flavoprotein (Fp)	182	2.19672
	SDHB	succinate dehydrogenase complex, subunit B, iron sulfur (Ip)	100	2.56274
	SDHC	succinate dehydrogenase complex, subunit C, integral membrane protein, 15kDa	586	1.66026
	SDHD	succinate dehydrogenase complex, subunit D, integral membrane protein	324	1.92244
	SUCLA2	succinate-CoA ligase, ADP-forming, beta subunit	963	1.44495
	SUCLG1	succinate-CoA ligase, GDP-forming, alpha subunit	224	2.08869
		ELECTRON_TRANSPORT_CHAIN 68/70/110
	AFG3L2	AFG3 ATPase family gene 3-like 2 (yeast)	298	1.97017
	ATP5F1	ATP synthase, H+ transporting, mitochondrial F0 complex, subunit B1	756	1.55224
	ATP5G3	ATP synthase, H+ transporting, mitochondrial F0 complex, subunit C3 (subunit 9)	456	1.76925
	ATP5I	ATP synthase, H+ transporting, mitochondrial F0 complex, subunit E	338	1.89844
	ATP5J2	ATP synthase, H+ transporting, mitochondrial F0 complex, subunit F2	717	1.56975
	ATP5J	ATP synthase, H+ transporting, mitochondrial F0 complex, subunit F6	988	1.43381
	ATP5L	ATP synthase, H+ transporting, mitochondrial F0 complex, subunit G	265	2.01293
	ATP5A1	ATP synthase, H+ transporting, mitochondrial F1 complex, alpha subunit 1, cardiac muscle	289	1.97679
	ATP5B	ATP synthase, H+ transporting, mitochondrial F1 complex, beta polypeptide	340	1.89443
	ATP5D	ATP synthase, H+ transporting, mitochondrial F1 complex, delta subunit	249	2.04579
	ATP5E	ATP synthase, H+ transporting, mitochondrial F1 complex, epsilon subunit	677	1.5984
	ATP5C1	ATP synthase, H+ transporting, mitochondrial F1 complex, gamma polypeptide 1	484	1.75455
	ATP5O	ATP synthase, H+ transporting, mitochondrial F1 complex, O subunit (oligomycin sensitivity conferring protein)	148	2.34093
	ATPIF1	ATPase inhibitory factor 1	5351	-2.0358
	COX15	COX15 homolog, cytochrome c oxidase assembly protein (yeast)	435	1.78136
	COX17	COX17 cytochrome c oxidase assembly homolog (S. cerevisiae)	601	1.65403
	COX4I1	cytochrome c oxidase subunit IV isoform 1	230	2.078
	COX5A	cytochrome c oxidase subunit Va	287	1.97833
	COX5B	cytochrome c oxidase subunit Vb	285	1.98239
	COX6A1	cytochrome c oxidase subunit VIa polypeptide 1	894	1.47296
	COX6B1	cytochrome c oxidase subunit Vib polypeptide 1 (ubiquitous)	375	1.85356
	COX6C	cytochrome c oxidase subunit VIc	351	1.88169
	COX7A1	cytochrome c oxidase subunit VIIa polypeptide 1 (muscle)	4	6.74368
	COX7A2	cytochrome c oxidase subunit VIIa polypeptide 2 (liver)	589	1.65967
	COX7C	cytochrome c oxidase subunit VIIc	442	1.77778
	CYCS	cytochrome c, somatic	93	2.61104
	NDUFA1	NADH dehydrogenase (ubiquinone) 1 alpha subcomplex, 1, 7.5kDa	348	1.88433
	NDUFA10	NADH dehydrogenase (ubiquinone) 1 alpha subcomplex, 10, 42kDa	163	2.2705
	NDUFA12	NADH dehydrogenase (ubiquinone) 1 alpha subcomplex, 12	316	1.93481
	NDUFA3	NADH dehydrogenase (ubiquinone) 1 alpha subcomplex, 3, 9kDa	217	2.09884
	NDUFA4	NADH dehydrogenase (ubiquinone) 1 alpha subcomplex, 4, 9kDa	388	1.84332
	NDUFA5	NADH dehydrogenase (ubiquinone) 1 alpha subcomplex, 5, 13kDa	543	1.69557
	NDUFA6	NADH dehydrogenase (ubiquinone) 1 alpha subcomplex, 6, 14kDa	779	1.54128
	NDUFA8	NADH dehydrogenase (ubiquinone) 1 alpha subcomplex, 8, 19kDa	566	1.67375
	NDUFA9	NADH dehydrogenase (ubiquinone) 1 alpha subcomplex, 9, 39kDa	446	1.77709
	NDUFB10	NADH dehydrogenase (ubiquinone) 1 beta subcomplex, 10, 22kDa	227	2.07983
	NDUFB2	NADH dehydrogenase (ubiquinone) 1 beta subcomplex, 2, 8kDa	352	1.88152
	NDUFB3	NADH dehydrogenase (ubiquinone) 1 beta subcomplex, 3, 12kDa	371	1.8601
	NDUFB4	NADH dehydrogenase (ubiquinone) 1 beta subcomplex, 4, 15kDa	970	1.44093
	NDUFB5	NADH dehydrogenase (ubiquinone) 1 beta subcomplex, 5, 16kDa	304	1.95684
	NDUFB6	NADH dehydrogenase (ubiquinone) 1 beta subcomplex, 6, 17kDa	554	1.68532
	NDUFB7	NADH dehydrogenase (ubiquinone) 1 beta subcomplex, 7, 18kDa	908	1.46412
	NDUFB8	NADH dehydrogenase (ubiquinone) 1 beta subcomplex, 8, 19kDa	423	1.79484
	NDUFB9	NADH dehydrogenase (ubiquinone) 1 beta subcomplex, 9, 22kDa	210	2.11163
	NDUFAB1	NADH dehydrogenase (ubiquinone) 1, alpha/beta subcomplex, 1, 8kDa	200	2.14636
	NDUFC1	NADH dehydrogenase (ubiquinone) 1, subcomplex unknown, 1, 6kDa	264	2.01468
	NDUFS1	NADH dehydrogenase (ubiquinone) Fe-S protein 1, 75kDa (NADH-coenzyme Q reductase)	117	2.45712
	NDUFS2	NADH dehydrogenase (ubiquinone) Fe-S protein 2, 49kDa (NADH-coenzyme Q reductase)	167	2.25818
	NDUFS3	NADH dehydrogenase (ubiquinone) Fe-S protein 3, 30kDa (NADH-coenzyme Q reductase)	400	1.82403
	NDUFS4	NADH dehydrogenase (ubiquinone) Fe-S protein 4, 18kDa (NADH-coenzyme Q reductase)	749	1.55834
	NDUFS5	NADH dehydrogenase (ubiquinone) Fe-S protein 5, 15kDa (NADH-coenzyme Q reductase)	414	1.802
	NDUFS6	NADH dehydrogenase (ubiquinone) Fe-S protein 6, 13kDa (NADH-coenzyme Q reductase)	634	1.6313
	NDUFS7	NADH dehydrogenase (ubiquinone) Fe-S protein 7, 20kDa (NADH-coenzyme Q reductase)	153	2.29459
	NDUFS8	NADH dehydrogenase (ubiquinone) Fe-S protein 8, 23kDa (NADH-coenzyme Q reductase)	293	1.97299
	NDUFV1	NADH dehydrogenase (ubiquinone) flavoprotein 1, 51kDa	144	2.34582
	NDUFV2	NADH dehydrogenase (ubiquinone) flavoprotein 2, 24kDa	453	1.77193
	SLC25A4	solute carrier family 25 (mitochondrial carrier; adenine nucleotide translocator), member 4	730	1.56658
	SLC25A5	solute carrier family 25 (mitochondrial carrier; adenine nucleotide translocator), member 5	110	2.49604
	SDHA	succinate dehydrogenase complex, subunit A, flavoprotein (Fp)	182	2.19672
	SDHB	succinate dehydrogenase complex, subunit B, iron sulfur (Ip)	100	2.56274
	SDHC	succinate dehydrogenase complex, subunit C, integral membrane protein, 15kDa	586	1.66026
	SDHD	succinate dehydrogenase complex, subunit D, integral membrane protein	324	1.92244
	UQCRB	ubiquinol-cytochrome c reductase binding protein	385	1.848
	UQCRC1	ubiquinol-cytochrome c reductase core protein I	124	2.42366
	UQCRC2	ubiquinol-cytochrome c reductase core protein II	103	2.54123
	UQCRH	ubiquinol-cytochrome c reductase hinge protein	471	1.76058
	UQCR	ubiquinol-cytochrome c reductase, 6.4kDa subunit	183	2.19496
	UQCRFS1	ubiquinol-cytochrome c reductase, Rieske iron-sulfur polypeptide 1	138	2.36336
	UCP2	uncoupling protein 2 (mitochondrial, proton carrier)	5314	-1.99128
	UCP3	uncoupling protein 3 (mitochondrial, proton carrier)	67	2.82107
		ROS 2/2/7
	PRDX3	peroxiredoxin 3	239	2.06111
	SOD2	superoxide dismutase 2, mitochondrial	284	1.98252
		PROTEASOMEPATHWAY 5/6/21
	PSMA1	proteasome (prosome, macropain) subunit, alpha type, 1	92	2.6153
	PSMB1	proteasome (prosome, macropain) subunit, beta type, 5	268	2.01005
	PSMB3	proteasome (prosome, macropain) subunit, beta type, 7	315	1.938
	PSMB5	proteasome (prosome, macropain) subunit, beta type, 1	645	1.62508
	PSMB7	proteasome (prosome, macropain) subunit, beta type, 3	791	1.53169
	RPN2	ribophorin II	4295	-1.46361
		MITOCHONDRIAL_FATTY_ACID_BETAOXIDATION 12/12/17
		FATTY_ACID_DEGRADATION 13/14/33
	ACAA2	acetyl-Coenzyme A acyltransferase 2 (mitochondrial 3-oxoacyl-Coenzyme A thiolase)	366	1.86982
	ACSL1	acyl-CoA synthetase long-chain family member 1	63	2.87848
	ACSL1	acyl-CoA synthetase long-chain family member 1	63	2.87848
	ACSL5	acyl-CoA synthetase long-chain family member 5	4967	-1.73038
	ACADS	acyl-Coenzyme A dehydrogenase, C-2 to C-3 short chain	59	2.95701
	ACADS	acyl-Coenzyme A dehydrogenase, C-2 to C-3 short chain	59	2.95701
	ACADM	acyl-Coenzyme A dehydrogenase, C-4 to C-12 straight chain	516	1.71758
	ACADM	acyl-Coenzyme A dehydrogenase, C-4 to C-12 straight chain	516	1.71758
	ACADL	acyl-Coenzyme A dehydrogenase, long chain	55	2.99255
	ACADL	acyl-Coenzyme A dehydrogenase, long chain	55	2.99255
	ACADSB	acyl-Coenzyme A dehydrogenase, short/branched chain	334	1.90255
	ACADVL	acyl-Coenzyme A dehydrogenase, very long chain	21	4.28455
	ACADVL	acyl-Coenzyme A dehydrogenase, very long chain	21	4.28455
	CRAT	carnitine acetyltransferase	391	1.84195
	CPT2	carnitine palmitoyltransferase II	31	3.73817
	CPT2	carnitine palmitoyltransferase II	31	3.73817
	DCI	dodecenoyl-Coenzyme A delta isomerase (3,2 trans-enoyl-Coenzyme A isomerase)	71	2.77817
	EHHADH	enoyl-Coenzyme A, hydratase/3-hydroxyacyl Coenzyme A dehydrogenase	57	2.96905
	HADHA	hydroxyacyl-Coenzyme A dehydrogenase/3-ketoacyl-Coenzyme A thiolase/enoyl-Coenzyme A hydratase (trifunctional protein), alpha subunit	137	2.3637
	HADHA	hydroxyacyl-Coenzyme A dehydrogenase/3-ketoacyl-Coenzyme A thiolase/enoyl-Coenzyme A hydratase (trifunctional protein), alpha subunit	137	2.3637
	HADHB	hydroxyacyl-Coenzyme A dehydrogenase/3-ketoacyl-Coenzyme A thiolase/enoyl-Coenzyme A hydratase (trifunctional protein), beta subunit	133	2.38969
	PECR	peroxisomal trans-2-enoyl-CoA reductase	102	2.54611
	SLC25A20	solute carrier family 25 (carnitine/acylcarnitine translocase), member 20	70	2.78774
	SLC25A20	solute carrier family 25 (carnitine/acylcarnitine translocase), member 20	70	2.78774
	SCP2	sterol carrier protein 2	625	1.64284
	TPI1	triosephosphate isomerase 1	833	1.51174
		CHOLESTEROL_BIOSYNTHESIS 5/6/17
	HMGCR	3-hydroxy-3-methylglutaryl-Coenzyme A reductase	5766	-3.10843
	HMGCS1	3-hydroxy-3-methylglutaryl-Coenzyme A synthase 1 (soluble)	76	2.75176
	LSS	lanosterol synthase (2,3-oxidosqualene-lanosterol cyclase)	448	1.77665
	NSDHL	NAD(P) dependent steroid dehydrogenase-like	307	1.95529
	PMVK	phosphomevalonate kinase	713	1.57241
	SC4MOL	sterol-C4-methyl oxidase-like	725	1.56874
		PANTOTHENATE_AND_COA_BIOSYNTHESIS 5/5/12
	COASY	Coenzyme A synthase	84	2.68365
	DPYD	dihydropyrimidine dehydrogenase	561	1.6789
	ENPP3	ectonucleotide pyrophosphatase/phosphodiesterase 3	694	1.58812
	PANK1	pantothenate kinase 1	396	1.83556
	PPCS	phosphopantothenoylcysteine synthetase	370	1.86197
		HEME_BIOSYNTHESIS 3/3/9
	ALAS1	aminolevulinate, delta-, synthase 1	122	2.42992
	HMBS	hydroxymethylbilane synthase	531	1.70681
	UROD	uroporphyrinogen decarboxylase	119	2.44504
		NITROGEN_METABOLISM 6/6/21
	ASNS	asparagine synthetase	322	1.92491
	CA1	carbonic anhydrase I	5	6.72424
	CA2	carbonic anhydrase II	353	1.88084
	CTH	cystathionase (cystathionine gamma-lyase)	77	2.73847
	GLUD1	glutamate dehydrogenase 1	666	1.60739
	GLUL	glutamate-ammonia ligase (glutamine synthetase)	768	1.54707
