# Supplementary material for: Regulation of gene expression by FSP27 in white and brown adipose tissue
Source: BMC Genomics. 2010 Jul 22;11:446. doi: 10.1186/1471-2164-11-446 (PMC3091643; doi:10.1186/1471-2164-11-446)
Supplement: Additional file 2 — Factors that inhibit BAT differentiation were down-regulated in the WAT of FSP27-/- mice. [file 1471-2164-11-446-S2.XLS]

## Sheet: Sheet1
Signaling Pathway	Probe ID	Public ID	Gene	Fold1	Fold2
	1437672_at	AV286336	Irs3	1.53782	1.4555
	1416657_at	NM_009652	Akt1	-2.16069	-1.84502
	1425711_a_at	M94335	Akt1	-1.2159	-1.04702
Insulin	1421324_a_at	NM_007434	Akt2	2.02669	1.70523
signaling	1424480_s_at	BC026151	Akt2	1.63052	1.20619
pathway	1437052_s_at	BB414515	Glut3	-1.79671	-1.99113
	1415958_at	AB008453	Glut4	1.42451	1.63424
	1415959_at	AB008453	Glut4	1.25508	1.49298
	1450628_at	NM_019488	Glut8	-1.42492	-1.00625
	1437751_at	AV337619	Pgc1a	1.01955	1.46056
PPAR&PGC1	1449945_at	NM_133249	Pgc1b	3.07782	4.23878
	1449051_at	BC016892	Ppara	26.4906	9.51799
	1420715_a_at	NM_011146	Pparg	1.03576	1.21949
	1421555_at	NM_013462	b3AR	1.40598	1.04645
cAMP	1455918_at	BB224790	b3AR	1.46368	1.30397
signaling	1450186_s_at	NM_138658	Gsa	1.2373	1.26159
pathway	1450519_a_at	M12303	PKAca	2.54764	2.00911
Rb1&P107	1417850_at	NM_009029	Rb1	-1.00985	-1.39899
	1424156_at	U27177	P107	-4.83462	-3.47334
T3 pathway	1426081_a_at	AF177197	Dio2	30.875	5.13679
	1418937_at	AF177196	Dio2	2.60633	4.35032
