# Supplementary material for: Regulation of gene expression by FSP27 in white and brown adipose tissue
Source: BMC Genomics. 2010 Jul 22;11:446. doi: 10.1186/1471-2164-11-446 (PMC3091643; doi:10.1186/1471-2164-11-446)
Supplement: Additional file 3 — Significantly down-regulated pathways in the WAT of Fsp27-null mice. Genes are grouped according to their function and listed in alphabetical order under each heading. The last number represents the total number of genes in one gene set. The middle number represents the number of genes with an altered expression pattern (criteria designated as a fold-change between wildtype and Fsp27 -/- mice of more than ± 1.41). The first number represents the number of upregulated or downregulated genes in that gene set. [file 1471-2164-11-446-S3.XLS]

## Sheet: Sheet1
	Gene symbol	Gene name	No	Fold
		COMPLEMENT_ACTIVATION_CLASSICAL 6/6/16
	C1QA	complement component 1, q subcomponent, A chain	242	-2.70075
	C1QB	complement component 1, q subcomponent, B chain	467	-2.19654
	C1R	complement component 1, r subcomponent	90	-3.72465
	C1S	complement component 1, s subcomponent	100	-3.64647
	C2	complement component 2	36	-5.69448
	C6	complement component 6	1033	-1.69545
		MATRIX_METALLOPROTEINASES 7/8/31
	MMP14	matrix metallopeptidase 14 (membrane-inserted)	522	-2.10743
	MMP16	matrix metallopeptidase 16 (membrane-inserted)	194	-2.87261
	MMP19	matrix metallopeptidase 19	5657	2.01152
	MMP7	matrix metallopeptidase 7 (matrilysin, uterine)	377	-2.35697
	TIMP1	TIMP metallopeptidase inhibitor 1	160	-3.10674
	TIMP2	TIMP metallopeptidase inhibitor 2	470	-2.19463
	TIMP3	TIMP metallopeptidase inhibitor 3 (Sorsby fundus dystrophy, pseudoinflammatory)	888	-1.76978
	TIMP4	TIMP metallopeptidase inhibitor 4	18	-8.49551
		TGFBETA_PATHWAY 17/17/*
	ACVR1B	activin A receptor, type IB	1514	-1.50136
	ACVRL1	activin A receptor type II-like 1	1404	-1.53912
	BAMBI	BMP and activin membrane-bound inhibitor homolog (Xenopus laevis)	717	-1.89118
	BMP1	bone morphogenetic protein 1	1002	-1.70858
	BMP4	bone morphogenetic protein 4	1173	-1.62954
	BMPR1A	bone morphogenetic protein receptor, type IA	1311	-1.57144
	CRIM1	cysteine rich transmembrane BMP regulator 1 (chordin-like)	368	-2.37123
	GDF10	growth differentiation factor 10	899	-1.76226
	SMAD1	SMAD, mothers against DPP homolog 1 (Drosophila)	244	-2.68532
	SMAD4	SMAD, mothers against DPP homolog 4 (Drosophila)	1585	-1.47852
	TGFB1	transforming growth factor, beta 1 (Camurati-Engelmann disease)	510	-2.12875
	TGFB1I1	transforming growth factor beta 1 induced transcript 1	544	-2.0749
	TGFB3	transforming growth factor, beta 3	234	-2.72041
	TGFBI	transforming growth factor, beta-induced, 68kDa	221	-2.7628
	TGFBR1	transforming growth factor, beta receptor I (activin A receptor type II-like kinase, 53kDa)	1253	-1.59446
	TGFBR2	transforming growth factor, beta receptor II (70/80kDa)	553	-2.0637
	TGIF	TGFB-induced factor (TALE family homeobox)	1036	-1.69333
		EXTRACELLULAR_MATRIX_SIGNALING 38/39/*
	COL14A1	collagen, type XIV, alpha 1 (undulin)	365	-2.37579
	COL16A1	collagen, type XVI, alpha 1	259	-2.66594
	COL18A1	collagen, type XVIII, alpha 1	739	-1.87587
	COL1A1	collagen, type I, alpha 1	780	-1.84642
	COL1A2	collagen, type I, alpha 2	870	-1.77843
	COL3A1	collagen, type III, alpha 1 (Ehlers-Danlos syndrome type IV, autosomal dominant)	750	-1.86697
	COL4A1	collagen, type IV, alpha 1	811	-1.82193
	COL4A2	collagen, type IV, alpha 2	1617	-1.46822
	COL4A5	collagen, type IV, alpha 5 (Alport syndrome)	1213	-1.61333
	COL5A2	collagen, type V, alpha 2	166	-3.06609
	COL5A3	collagen, type V, alpha 3	786	-1.84425
	COL6A1	collagen, type VI, alpha 1	269	-2.64207
	COL6A2	collagen, type VI, alpha 2	506	-2.13387
	COL6A3	collagen, type VI, alpha 3	1290	-1.57684
	FN1	fibronectin 1	65	-4.29551
	ICAM1	intercellular adhesion molecule 1 (CD54), human rhinovirus receptor	1563	-1.48706
	ITGA2B	integrin, alpha 2b (platelet glycoprotein IIb of IIb/IIIa complex, antigen CD41)	995	-1.71159
	ITGA5	integrin, alpha 5 (fibronectin receptor, alpha polypeptide)	1029	-1.69593
	ITGA6	integrin, alpha 6	1789	-1.42423
	ITGAV	integrin, alpha V (vitronectin receptor, alpha polypeptide, antigen CD51)	1115	-1.65765
	ITGB2	integrin, beta 2 (complement component 3 receptor 3 and 4 subunit)	203	-2.83254
	ITGB2L	integrin beta 2-like	5911	5.08597
	ITGB5	integrin, beta 5	1126	-1.65219
	ITGBL1	integrin, beta-like 1 (with EGF-like repeat domains)	1640	-1.46052
	JUP	junction plakoglobin	147	-3.18848
	LAMA2	laminin, alpha 2 (merosin, congenital muscular dystrophy)	1150	-1.63906
	LAMB1-1	laminin B1 subunit 1	1818	-1.418
	LAMB2	laminin, beta 2 (laminin S)	554	-2.06168
	LAMC1	laminin, gamma 1 (formerly LAMB2)	711	-1.89696
	LRP1	low density lipoprotein-related protein 1 (alpha-2-macroglobulin receptor)	928	-1.74666
	LRP2	low density lipoprotein-related protein 2	1094	-1.6655
	MARCKSL1	MARCKS-like 1	784	-1.84461
	THBD	thrombomodulin	40	-5.20791
	THBS1	thrombospondin 1	67	-4.23252
	THBS2	thrombospondin 2	149	-3.15853
	THBS3	thrombospondin 3	126	-3.35382
	TNFAIP1	tumor necrosis factor, alpha-induced protein 1 (endothelial)	822	-1.81353
	TNFRSF1B	tumor necrosis factor receptor superfamily, member 1B	1456	-1.51977
	TNFSF12	tumor necrosis factor (ligand) superfamily, member 12	996	-1.71159

## Sheet: Sheet2
NAME	GENE_TITLE	FOLD	Up_Rank	Down_Rank	wt1	wt2	ko1	ko2
ADRB3	adrenergic, beta-3-, receptor	1.37699	1137	4787	7038.9	8355.8	10302.7	10895.7
GNAS	GNAS complex locus	1.24924	1533	4391	10843.3	10482.7	13416.4	13224.9
PRKACA	protein kinase, cAMP-dependent, catalytic, alpha	2.3223	151	5773	1404.4	1010.4	3577.9	2030
PKIA	protein kinase (cAMP-dependent, catalytic) inhibitor alpha	-1.7578	5019	905	204.6	223.6	137.1	106.5
PKIG	protein kinase (cAMP-dependent, catalytic) inhibitor gamma	-1.78591	5062	862	552.3	618.9	406.5	249.3
COL14A1	collagen, type XIV, alpha 1 (undulin)	-2.37579	5559	365	631.7	575.2	326.3	181.7
COL16A1	collagen, type XVI, alpha 1	-2.66594	5665	259	372.2	480.9	183.2	136.8
COL18A1	collagen, type XVIII, alpha 1	-1.87587	5185	739	1270.2	1300.3	750.5	619.8
COL1A1	collagen, type I, alpha 1	-1.84642	5144	780	1976.7	1556.8	1020.5	893.2
COL1A2	collagen, type I, alpha 2	-1.77843	5054	870	7439.9	6431.7	3657.9	4142
COL3A1	collagen, type III, alpha 1 (Ehlers-Danlos syndrome type IV, autosomal dominant)	-1.86697	5174	750	16947	16635.8	8990.3	8997.6
COL4A1	collagen, type IV, alpha 1	-1.82193	5113	811	7208.5	6971	4733.7	3049
COL4A2	collagen, type IV, alpha 2	-1.46822	4307	1617	6469.8	7310.8	5720.2	3665.7
COL4A5	collagen, type IV, alpha 5 (Alport syndrome)	-1.61333	4711	1213	355.7	249.3	185.5	189.5
COL5A1	collagen, type V, alpha 1	-1.30863	3626	2298	2843.3	2400.4	1745.4	2261.6
COL5A2	collagen, type V, alpha 2	-3.06609	5758	166	3926	3882.4	1220.8	1325.9
COL5A3	collagen, type V, alpha 3	-1.84425	5138	786	3524.2	2491	1611.5	1650.1
COL6A1	collagen, type VI, alpha 1	-2.64207	5655	269	7897.8	6873.5	2946.6	2644.2
COL6A2	collagen, type VI, alpha 2	-2.13387	5418	506	7828.8	6950.4	4020.5	2905.5
COL6A3 /// LOC674521	null	-1.57684	4634	1290	3466.6	4441.1	2205.5	2809.4
FN1	fibronectin 1	-4.29551	5859	65	2830.4	3030.4	687.2	677.2
LAMA2	laminin, alpha 2 (merosin, congenital muscular dystrophy)	-1.63906	4774	1150	776.3	967.5	556	507.9
LAMB1-1	null	-1.418	4106	1818	1817.3	2176.2	1495.8	1320.5
LAMB2	laminin, beta 2 (laminin S)	-2.06168	5370	554	788.6	899.3	327.7	491
LAMC1	laminin, gamma 1 (formerly LAMB2)	-1.89696	5213	711	1269.8	1524.8	707.1	766.1
THBD	thrombomodulin	-5.20791	5884	40	3192.1	3656.3	506.6	808.4
THBS1 /// LOC640441	null	-4.23252	5857	67	1256.5	674.8	328.7	127.6
THBS2	thrombospondin 2	-3.15853	5775	149	606.7	473.2	195.5	146.4
THBS3	thrombospondin 3	-3.35382	5798	126	398.4	272.7	118.4	81.7
TNFAIP1	tumor necrosis factor, alpha-induced protein 1 (endothelial)	-1.81353	5102	822	976.2	1226.7	495.7	719
TNFAIP8	tumor necrosis factor, alpha-induced protein 8	-1.2981	3567	2357	773.6	636.4	512	574.2
TNFRSF12A	tumor necrosis factor receptor superfamily, member 12A	-1.34199	3796	2128	727.6	595.6	622.9	363.1
TNFRSF1A	tumor necrosis factor receptor superfamily, member 1A	-1.11157	2566	3358	2421	2395	2166.8	2165.8
TNFRSF1B	tumor necrosis factor receptor superfamily, member 1B	-1.51977	4468	1456	393.5	306.2	201.2	259.2
TNFSF12 /// TNFSF12-	null	-1.71159	4928	996	558.2	367.6	219.6	321.3
TNFSF5IP1	tumor necrosis factor superfamily, member 5-induced protein 1	-1.03814	2311	3613	305.9	271.2	293.1	262.8
MMP14	matrix metallopeptidase 14 (membrane-inserted)	-2.10743	5403	521	922.5	827.3	532.3	298
MMP16	matrix metallopeptidase 16 (membrane-inserted)	-2.87261	5731	193	182.2	117.7	6	98.4
MMP19	matrix metallopeptidase 19	2.01152	268	5656	202.1	232.1	520.4	353
MMP2	matrix metallopeptidase 2 (gelatinase A, 72kDa gelatinase, 72kDa type IV collagenase)	1.03119	2241	3683	685.3	594	713	606.2
MMP7	matrix metallopeptidase 7 (matrilysin, uterine)	-2.35697	5548	376	687.7	452.6	222.2	261.6
TIMP1	TIMP metallopeptidase inhibitor 1	-3.10674	5765	159	237.3	260.4	35.2	125
TIMP2	TIMP metallopeptidase inhibitor 2	-2.19463	5455	469	3889.8	4807.5	1912.2	2050.8
TIMP3	TIMP metallopeptidase inhibitor 3 (Sorsby fundus dystrophy, pseudoinflammatory)	-1.76978	5037	887	1971	2560	960.2	1600
TIMP4	TIMP metallopeptidase inhibitor 4	-8.49551	5907	17	5398.5	8031.2	517.2	1063.6
TGFB1	transforming growth factor, beta 1 (Camurati-Engelmann disease)	-2.12875	5414	510	547.1	567.3	273.7	249.8
TGFB1I1	transforming growth factor beta 1 induced transcript 1	-2.0749	5380	544	992.9	1015.6	520.3	447.7
TGFB3	transforming growth factor, beta 3	-2.72041	5690	234	523.4	485.6	167.2	203.7
TGFBI	transforming growth factor, beta-induced, 68kDa	-2.7628	5703	221	1227.4	1385.1	377.8	567.8
TGFBR1	transforming growth factor, beta receptor I (activin A receptor type II-like kinase, 53kDa)	-1.59446	4671	1253	458	393.6	244.9	289.2
TGFBR2	transforming growth factor, beta receptor II (70/80kDa)	-2.0637	5371	553	1816.1	1588.8	669.2	980.7
TGFBR3	transforming growth factor, beta receptor III (betaglycan, 300kDa)	-1.31652	3666	2258	634.9	461.1	526.3	306.2
TGIF	TGFB-induced factor (TALE family homeobox)	-1.69333	4888	1036	197.8	147.3	88.9	114.9
SMAD1	SMAD, mothers against DPP homolog 1 (Drosophila)	-2.68532	5680	244	648	667	279.8	209.9
SMAD4	SMAD, mothers against DPP homolog 4 (Drosophila)	-1.47852	4339	1585	1014.9	994.7	549.3	809.9
BMP1	bone morphogenetic protein 1	-1.70858	4922	1002	524.9	458.9	240.2	335.6
BMP4	bone morphogenetic protein 4	-1.62954	4751	1173	376.2	261.6	222.5	168.9
BMPR1A	bone morphogenetic protein receptor, type IA	-1.57144	4613	1311	822.7	666.4	364.8	582.8
BAMBI	BMP and activin membrane-bound inhibitor homolog (Xenopus laevis)	-1.89118	5207	717	147.4	228	138.1	60.4
CRIM1	cysteine rich transmembrane BMP regulator 1 (chordin-like)	-2.37123	5556	368	363	471.2	188	163.8
ACVR1	activin A receptor, type I	-1.1138	2575	3349	339.7	295.5	336.7	233.6
ACVR1B	activin A receptor, type IB	-1.50136	4410	1514	749.5	741.8	618	375.3
ACVR2A	activin A receptor, type IIA	1.14575	1937	3987	421.7	490.8	504.2	541.3
ACVRL1	activin A receptor type II-like 1	-1.53912	4520	1404	288.2	410.1	240	213.7
GDF10	growth differentiation factor 10	-1.76226	5025	899	715.7	628.2	303.7	458.9
ITGA2B	integrin, alpha 2b (platelet glycoprotein IIb of IIb/IIIa complex, antigen CD41)	-1.71159	4929	995	176	305.3	113.8	167.4
ITGA5	integrin, alpha 5 (fibronectin receptor, alpha polypeptide)	-1.69593	4895	1029	308.9	212.6	180.8	126.7
ITGA6	integrin, alpha 6	-1.42423	4135	1789	645.2	904.5	626.3	461.8
ITGAV	integrin, alpha V (vitronectin receptor, alpha polypeptide, antigen CD51)	-1.65765	4809	1115	1152.1	1343	806	699.2
ITGAX	integrin, alpha X (complement component 3 receptor 4 subunit)	-1.32363	3706	2218	228.9	162.1	153.3	142.1
ITGB1	integrin, beta 1 (fibronectin receptor, beta polypeptide, antigen CD29 includes MDF2, MSK12)	-1.29821	3568	2356	1697.4	1949	1368.8	1440
ITGB1BP1	integrin beta 1 binding protein 1	-1.24043	3263	2661	3216.7	3201.3	2567.1	2606.9
ITGB2	integrin, beta 2 (complement component 3 receptor 3 and 4 subunit)	-2.83254	5721	203	828.7	597.2	304.8	198.6
ITGB2L	integrin beta 2-like	5.08597	13	5911	27.8	51.3	237.6	164.7
ITGB4BP	integrin beta 4 binding protein	-1.37513	3924	2000	1506.1	1347.7	947	1128.3
ITGB5	integrin, beta 5	-1.65219	4798	1126	3337.9	3386.2	2124.4	1945.4
ITGBL1	integrin, beta-like 1 (with EGF-like repeat domains)	-1.46052	4284	1640	244.6	173.4	164.4	121.8
ICAM1	intercellular adhesion molecule 1 (CD54), human rhinovirus receptor	-1.48706	4361	1563	304	236.1	193.9	169.3
ICAM2	intercellular adhesion molecule 2	-1.14227	2692	3232	525.4	642	449.3	572.7
JUP	junction plakoglobin	-3.18848	5777	147	686.3	619.7	244.5	165.1
LRP1	low density lipoprotein-related protein 1 (alpha-2-macroglobulin receptor)	-1.74666	4996	928	2948	2926.2	1569.5	1793.6
LRP2	low density lipoprotein-related protein 2	-1.6655	4830	1094	425.2	337.1	251	206.7
LRPAP1	low density lipoprotein receptor-related protein associated protein 1	-1.23356	3214	2710	4749.7	5475	4310	3978.8
MARCKS	myristoylated alanine-rich protein kinase C substrate	-1.12847	2631	3293	2219.8	2398.8	2084.9	2007.9
MARCKSL1	MARCKS-like 1	-1.84461	5140	784	240.7	293.5	154.5	135.1

## Sheet: Sheet3
NAME	DESCRIPTION	GENE_SYMBOL	GENE_TITLE	FOLD	SCORE	Up_Rank	Down_Rank	NAME	wt1	wt2	ko1	ko2	wt	ko
COL14A1	null	COL14A1	collagen, type XIV, alpha 1 (undulin)	-2.37579	-1.24841	5559	365	COL14A1	631.7	575.2	326.3	181.7	603.45	254
COL16A1	null	COL16A1	collagen, type XVI, alpha 1	-2.66594	-1.41464	5665	259	COL16A1	372.2	480.9	183.2	136.8	426.55	160
COL18A1	null	COL18A1	collagen, type XVIII, alpha 1	-1.87587	-0.907557	5185	739	COL18A1	1270.2	1300.3	750.5	619.8	1285.25	685.15
COL1A1	null	COL1A1	collagen, type I, alpha 1	-1.84642	-0.884733	5144	780	COL1A1	1976.7	1556.8	1020.5	893.2	1766.75	956.85
COL1A2	null	COL1A2	collagen, type I, alpha 2	-1.77843	-0.830607	5054	870	COL1A2	7439.9	6431.7	3657.9	4142	6935.8	3899.95
COL3A1	null	COL3A1	collagen, type III, alpha 1 (Ehlers-Danlos syndrome type IV, autosomal dominant)	-1.86697	-0.900696	5174	750	COL3A1	16947	16635.8	8990.3	8997.6	16791.4	8993.95
COL4A1	null	COL4A1	collagen, type IV, alpha 1	-1.82193	-0.865464	5113	811	COL4A1	7208.5	6971	4733.7	3049	7089.75	3891.35
COL4A2	null	COL4A2	collagen, type IV, alpha 2	-1.46822	-0.554072	4307	1617	COL4A2	6469.8	7310.8	5720.2	3665.7	6890.3	4692.95
COL4A5	null	COL4A5	collagen, type IV, alpha 5 (Alport syndrome)	-1.61333	-0.690045	4711	1213	COL4A5	355.7	249.3	185.5	189.5	302.5	187.5
COL5A1	null	COL5A1	collagen, type V, alpha 1	-1.30863	-0.388063	3626	2298	COL5A1	2843.3	2400.4	1745.4	2261.6	2621.85	2003.5
COL5A2	null	COL5A2	collagen, type V, alpha 2	-3.06609	-1.6164	5758	166	COL5A2	3926	3882.4	1220.8	1325.9	3904.2	1273.35
COL5A3	null	COL5A3	collagen, type V, alpha 3	-1.84425	-0.883033	5138	786	COL5A3	3524.2	2491	1611.5	1650.1	3007.6	1630.8
COL6A1	null	COL6A1	collagen, type VI, alpha 1	-2.64207	-1.40167	5655	269	COL6A1	7897.8	6873.5	2946.6	2644.2	7385.65	2795.4
COL6A2	null	COL6A2	collagen, type VI, alpha 2	-2.13387	-1.09347	5418	506	COL6A2	7828.8	6950.4	4020.5	2905.5	7389.6	3463
COL6A3 /// LOC674521	null	null	null	-1.57684	-0.657037	4634	1290	COL6A3 /// LOC674521	3466.6	4441.1	2205.5	2809.4	3953.85	2507.45
FN1	null	FN1	fibronectin 1	-4.29551	-2.10283	5859	65	FN1	2830.4	3030.4	687.2	677.2	2930.4	682.2
LAMA2	null	LAMA2	laminin, alpha 2 (merosin, congenital muscular dystrophy)	-1.63906	-0.712872	4774	1150	LAMA2	776.3	967.5	556	507.9	871.9	531.95
LAMB1-1	null	null	null	-1.418	-0.503853	4106	1818	LAMB1-1	1817.3	2176.2	1495.8	1320.5	1996.75	1408.15
LAMB2	null	LAMB2	laminin, beta 2 (laminin S)	-2.06168	-1.04382	5370	554	LAMB2	788.6	899.3	327.7	491	843.95	409.35
LAMC1	null	LAMC1	laminin, gamma 1 (formerly LAMB2)	-1.89696	-0.923689	5213	711	LAMC1	1269.8	1524.8	707.1	766.1	1397.3	736.6
THBD	null	THBD	thrombomodulin	-5.20791	-2.3807	5884	40	THBD	3192.1	3656.3	506.6	808.4	3424.2	657.5
THBS1 /// LOC640441	null	null	null	-4.23252	-2.08152	5857	67	THBS1 /// LOC640441	1256.5	674.8	328.7	127.6	965.65	228.15
THBS2	null	THBS2	thrombospondin 2	-3.15853	-1.65925	5775	149	THBS2	606.7	473.2	195.5	146.4	539.95	170.95
THBS3	null	THBS3	thrombospondin 3	-3.35382	-1.74581	5798	126	THBS3	398.4	272.7	118.4	81.7	335.55	100.05
TNFAIP1	null	TNFAIP1	tumor necrosis factor, alpha-induced protein 1 (endothelial)	-1.81353	-0.858804	5102	822	TNFAIP1	976.2	1226.7	495.7	719	1101.45	607.35
TNFAIP8	null	TNFAIP8	tumor necrosis factor, alpha-induced protein 8	-1.2981	-0.376405	3567	2357	TNFAIP8	773.6	636.4	512	574.2	705	543.1
TNFRSF12A	null	TNFRSF12A	tumor necrosis factor receptor superfamily, member 12A	-1.34199	-0.424371	3796	2128	TNFRSF12A	727.6	595.6	622.9	363.1	661.6	493
TNFRSF1A	null	TNFRSF1A	tumor necrosis factor receptor superfamily, member 1A	-1.11157	-0.152602	2566	3358	TNFRSF1A	2421	2395	2166.8	2165.8	2408	2166.3
TNFRSF1B	null	TNFRSF1B	tumor necrosis factor receptor superfamily, member 1B	-1.51977	-0.603849	4468	1456	TNFRSF1B	393.5	306.2	201.2	259.2	349.85	230.2
TNFSF12 /// TNFSF12-	null	null	null	-1.71159	-0.775339	4928	996	TNFSF12 /// TNFSF12-	558.2	367.6	219.6	321.3	462.9	270.45
TNFSF5IP1	null	TNFSF5IP1	tumor necrosis factor superfamily, member 5-induced protein 1	-1.03814	-0.053996	2311	3613	TNFSF5IP1	305.9	271.2	293.1	262.8	288.55	277.95
MMP14	null	MMP14	matrix metallopeptidase 14 (membrane-inserted)	-2.10743	-1.07549	5403	521	MMP14	922.5	827.3	532.3	298	874.9	415.15
MMP16	null	MMP16	matrix metallopeptidase 16 (membrane-inserted)	-2.87261	-1.52236	5731	193	MMP16	182.2	117.7	6	98.4	149.95	52.2
MMP19	null	MMP19	matrix metallopeptidase 19	2.01152	1.00828	268	5656	MMP19	202.1	232.1	520.4	353	217.1	436.7
MMP2	null	MMP2	matrix metallopeptidase 2 (gelatinase A, 72kDa gelatinase, 72kDa type IV collagenase)	1.03119	0.0443087	2241	3683	MMP2	685.3	594	713	606.2	639.65	659.6
MMP7	null	MMP7	matrix metallopeptidase 7 (matrilysin, uterine)	-2.35697	-1.23693	5548	376	MMP7	687.7	452.6	222.2	261.6	570.15	241.9
TIMP1	null	TIMP1	TIMP metallopeptidase inhibitor 1	-3.10674	-1.6354	5765	159	TIMP1	237.3	260.4	35.2	125	248.85	80.1
TIMP2	null	TIMP2	TIMP metallopeptidase inhibitor 2	-2.19463	-1.13397	5455	469	TIMP2	3889.8	4807.5	1912.2	2050.8	4348.65	1981.5
TIMP3	null	TIMP3	TIMP metallopeptidase inhibitor 3 (Sorsby fundus dystrophy, pseudoinflammatory)	-1.76978	-0.823573	5037	887	TIMP3	1971	2560	960.2	1600	2265.5	1280.1
TIMP4	null	TIMP4	TIMP metallopeptidase inhibitor 4	-8.49551	-3.0867	5907	17	TIMP4	5398.5	8031.2	517.2	1063.6	6714.85	790.4
TGFB1	null	TGFB1	transforming growth factor, beta 1 (Camurati-Engelmann disease)	-2.12875	-1.09001	5414	510	TGFB1	547.1	567.3	273.7	249.8	557.2	261.75
TGFB1I1	null	TGFB1I1	transforming growth factor beta 1 induced transcript 1	-2.0749	-1.05304	5380	544	TGFB1I1	992.9	1015.6	520.3	447.7	1004.25	484
TGFB3	null	TGFB3	transforming growth factor, beta 3	-2.72041	-1.44382	5690	234	TGFB3	523.4	485.6	167.2	203.7	504.5	185.45
TGFBI	null	TGFBI	transforming growth factor, beta-induced, 68kDa	-2.7628	-1.46613	5703	221	TGFBI	1227.4	1385.1	377.8	567.8	1306.25	472.8
TGFBR1	null	TGFBR1	transforming growth factor, beta receptor I (activin A receptor type II-like kinase, 53kDa)	-1.59446	-0.673066	4671	1253	TGFBR1	458	393.6	244.9	289.2	425.8	267.05
TGFBR2	null	TGFBR2	transforming growth factor, beta receptor II (70/80kDa)	-2.0637	-1.04523	5371	553	TGFBR2	1816.1	1588.8	669.2	980.7	1702.45	824.95
TGFBR3	null	TGFBR3	transforming growth factor, beta receptor III (betaglycan, 300kDa)	-1.31652	-0.396726	3666	2258	TGFBR3	634.9	461.1	526.3	306.2	548	416.25
TGIF	null	TGIF	TGFB-induced factor (TALE family homeobox)	-1.69333	-0.75986	4888	1036	TGIF	197.8	147.3	88.9	114.9	172.55	101.9
SMAD1	null	SMAD1	SMAD, mothers against DPP homolog 1 (Drosophila)	-2.68532	-1.42509	5680	244	SMAD1	648	667	279.8	209.9	657.5	244.85
SMAD4	null	SMAD4	SMAD, mothers against DPP homolog 4 (Drosophila)	-1.47852	-0.564151	4339	1585	SMAD4	1014.9	994.7	549.3	809.9	1004.8	679.6
BMP1	null	BMP1	bone morphogenetic protein 1	-1.70858	-0.772797	4922	1002	BMP1	524.9	458.9	240.2	335.6	491.9	287.9
BMP4	null	BMP4	bone morphogenetic protein 4	-1.62954	-0.70446	4751	1173	BMP4	376.2	261.6	222.5	168.9	318.9	195.7
BMPR1A	null	BMPR1A	bone morphogenetic protein receptor, type IA	-1.57144	-0.652091	4613	1311	BMPR1A	822.7	666.4	364.8	582.8	744.55	473.8
BAMBI	null	BAMBI	BMP and activin membrane-bound inhibitor homolog (Xenopus laevis)	-1.89118	-0.91929	5207	717	BAMBI	147.4	228	138.1	60.4	187.7	99.25
CRIM1	null	CRIM1	cysteine rich transmembrane BMP regulator 1 (chordin-like)	-2.37123	-1.24564	5556	368	CRIM1	363	471.2	188	163.8	417.1	175.9
ACVR1	null	ACVR1	activin A receptor, type I	-1.1138	-0.15549	2575	3349	ACVR1	339.7	295.5	336.7	233.6	317.6	285.15
ACVR1B	null	ACVR1B	activin A receptor, type IB	-1.50136	-0.586269	4410	1514	ACVR1B	749.5	741.8	618	375.3	745.65	496.65
ACVR2A	null	ACVR2A	activin A receptor, type IIA	1.14575	0.196297	1937	3987	ACVR2A	421.7	490.8	504.2	541.3	456.25	522.75
ACVRL1	null	ACVRL1	activin A receptor type II-like 1	-1.53912	-0.622108	4520	1404	ACVRL1	288.2	410.1	240	213.7	349.15	226.85
GDF10	null	GDF10	growth differentiation factor 10	-1.76226	-0.817427	5025	899	GDF10	715.7	628.2	303.7	458.9	671.95	381.3
ITGA2B	null	ITGA2B	integrin, alpha 2b (platelet glycoprotein IIb of IIb/IIIa complex, antigen CD41)	-1.71159	-0.77534	4929	995	ITGA2B	176	305.3	113.8	167.4	240.65	140.6
ITGA5	null	ITGA5	integrin, alpha 5 (fibronectin receptor, alpha polypeptide)	-1.69593	-0.762081	4895	1029	ITGA5	308.9	212.6	180.8	126.7	260.75	153.75
ITGA6	null	ITGA6	integrin, alpha 6	-1.42423	-0.510178	4135	1789	ITGA6	645.2	904.5	626.3	461.8	774.85	544.05
ITGAV	null	ITGAV	integrin, alpha V (vitronectin receptor, alpha polypeptide, antigen CD51)	-1.65765	-0.729142	4809	1115	ITGAV	1152.1	1343	806	699.2	1247.55	752.6
ITGAX	null	ITGAX	integrin, alpha X (complement component 3 receptor 4 subunit)	-1.32363	-0.404499	3706	2218	ITGAX	228.9	162.1	153.3	142.1	195.5	147.7
ITGB1	null	ITGB1	integrin, beta 1 (fibronectin receptor, beta polypeptide, antigen CD29 includes MDF2, MSK12)	-1.29821	-0.376519	3568	2356	ITGB1	1697.4	1949	1368.8	1440	1823.2	1404.4
ITGB1BP1	null	ITGB1BP1	integrin beta 1 binding protein 1	-1.24043	-0.310844	3263	2661	ITGB1BP1	3216.7	3201.3	2567.1	2606.9	3209	2587
ITGB2	null	ITGB2	integrin, beta 2 (complement component 3 receptor 3 and 4 subunit)	-2.83254	-1.5021	5721	203	ITGB2	828.7	597.2	304.8	198.6	712.95	251.7
ITGB2L	null	null	null	5.08597	2.34652	13	5911	ITGB2L	27.8	51.3	237.6	164.7	39.55	201.15
ITGB4BP	null	ITGB4BP	integrin beta 4 binding protein	-1.37513	-0.459564	3924	2000	ITGB4BP	1506.1	1347.7	947	1128.3	1426.9	1037.65
ITGB5	null	ITGB5	integrin, beta 5	-1.65219	-0.724383	4798	1126	ITGB5	3337.9	3386.2	2124.4	1945.4	3362.05	2034.9
ITGBL1	null	ITGBL1	integrin, beta-like 1 (with EGF-like repeat domains)	-1.46052	-0.546479	4284	1640	ITGBL1	244.6	173.4	164.4	121.8	209	143.1
ICAM1	null	ICAM1	intercellular adhesion molecule 1 (CD54), human rhinovirus receptor	-1.48706	-0.572462	4361	1563	ICAM1	304	236.1	193.9	169.3	270.05	181.6
ICAM2	null	ICAM2	intercellular adhesion molecule 2	-1.14227	-0.191904	2692	3232	ICAM2	525.4	642	449.3	572.7	583.7	511
JUP	null	JUP	junction plakoglobin	-3.18848	-1.67287	5777	147	JUP	686.3	619.7	244.5	165.1	653	204.8
LRP1	null	LRP1	low density lipoprotein-related protein 1 (alpha-2-macroglobulin receptor)	-1.74666	-0.804601	4996	928	LRP1	2948	2926.2	1569.5	1793.6	2937.1	1681.55
LRP2	null	LRP2	low density lipoprotein-related protein 2	-1.6655	-0.735957	4830	1094	LRP2	425.2	337.1	251	206.7	381.15	228.85
LRPAP1	null	LRPAP1	low density lipoprotein receptor-related protein associated protein 1	-1.23356	-0.302823	3214	2710	LRPAP1	4749.7	5475	4310	3978.8	5112.35	4144.4
MARCKS	null	MARCKS	myristoylated alanine-rich protein kinase C substrate	-1.12847	-0.174367	2631	3293	MARCKS	2219.8	2398.8	2084.9	2007.9	2309.3	2046.4
