# Supplementary material for: Regulation of gene expression by FSP27 in white and brown adipose tissue
Source: BMC Genomics. 2010 Jul 22;11:446. doi: 10.1186/1471-2164-11-446 (PMC3091643; doi:10.1186/1471-2164-11-446)
Supplement: Additional file 5 — Comparison of microarray and qPCR analyses. A total of 52 genes were analyzed by qPCR in the current study and a previous report [Ref [42]]. Among these 52 validated genes, 34 were determined to be up- or down-regulated by microarray analysis, and 30 of those 34 genes (88%) were consistently validated by qPCR. The increased sensitivity of qPCR allowed the detection of alterations in the expression levels of low abundant gene such as PREF-1. Only Smad4 expression showed opposite results in the two analyses. N/A: not available; NC: no change according to the given criteria; +: increase; -: decrease. [file 1471-2164-11-446-S5.XLS]

## Sheet: Sheet1
No	Gene name	Microarray	qPCR
1	ACC1	NC	+
2	ACC2	+	+
3	adiponectin	NC	+
4	Adipsin	NC	NC
5	AKT2	+	+
6	aP2	NC	+
7	b3-AR	NC	+
8	C2	-	-
9	CEBPa	NC	+
10	CEBPb	+	+
11	COL3-a	-	-
12	COL6-a1	-	-
13	COX4	+	+
14	COX8b	+	+
15	CPT1	NC	+
16	Cytochrome C	+	+
17	DIO2	+	+
18	ELOVL3	+	+
19	FAS	NC	+
20	Fn1	-	-
21	FOXC2	NC	+
22	GLUT4	+	+
23	Gsa	+	+
24	HSL	NC	NC
25	IRS3	+	+
26	LDL-R	NC	+
27	leptin	-	-
28	LPL	NC	+
29	LSDP5	+	+
30	MEST	-	-
31	p107	-	-
32	Perilipin	N/A	+
33	PGC1a	+	+
34	PKAC a	+	+
35	PPARa	+	+
36	PPARg	+	+
37	PRDM16	N/A	+
38	PREF-1	NC (absence, too low to detect)	-
39	Rb	-	-
40	RETNLa	-	-
41	RIP140	NC	-
42	SMAD4	-	+
43	TGFb1	-	NC
44	TGFb-I	-	-
45	TGFb-R2	-	-
46	TIMP2	-	-
47	TIMP4	-	-
48	TNFa	NC (absence, too low to detect)	NC
49	TR3	+	NC
50	UCP1	NC (absence, too low to detect)	+
51	UCP2	-	NC
52	UCP3	+	+
