# Supplementary material for: Regulation of gene expression by FSP27 in white and brown adipose tissue
Source: BMC Genomics. 2010 Jul 22;11:446. doi: 10.1186/1471-2164-11-446 (PMC3091643; doi:10.1186/1471-2164-11-446)
Supplement: Additional file 6 — Altered profiles of WAT-selective genes in FSP27-deficient WAT. The list of WAT-selective genes is taken from Reference 30. These genes were determined to be differentially expressed in FSP27-deficient WAT by microarray analysis [file 1471-2164-11-446-S6.XLS]

## Sheet: Sheet1
In our microarray	Probe ID	Gene name	Gene ID
NC	1423396_at	angiotensinogen (serpin peptidase inhibitor, clade A, member 8)	AK018763
-	1448213_at	annexin A1	NM_010730
-	1451691_at	endothelin receptor type A	BC008277
-	1449219_at	fatty acid desaturase 3	BE652876
NC	1422445_at	integrin alpha 6	BM935811
+	1451064_a_at	phosphoserine aminotransferase 1	BC004827
NC	1415850_at	RAS p21 protein activator 3	NM_009025
NC	1449182_at	resistin	NM_022984
+	1423866_at	serine (or cysteine) proteinase inhibitor, clade A, member 3K	BC016407
-	1454677_at	tissue inhibitor of metalloproteinase 2	BF168458
NC	1434484_at	WDNW-1 like protein (RIKEN cDNA 1100001G20 gene	AV006463
+	1433443_a_at	3-hydroxy-3-methylglutaryl-Coenzyme A synthase 1	BB705380
NC	1419706_a_at	A kinase (PRKA) anchor protein (gravin) 12	NM_031185
NC	1433504_at	brain glycogen phosphorylase	AW547988
+	1419705_at	carbonic anhydrase 5b, mitochondrial	NM_019513
NC	1417327_at	caveolin 2	NM_016900
-	1450700_at	CDC42 effector protein (Rho GTPase binding) 3	BB012489
-	1424186_at	coiled-coil domain containing 80	BG074158
+	1448136_at	ectonucleotide pyrophosphatase/phosphodiesterase 2	BC003264
-	1426541_a_at	endonuclease domain containing 1	BF168366
NC	1451912_a_at	fibroblast growth factor receptor-like 1	AF321301
-	1423407_a_at	fibulin 2	BF228318
NC	1423369_at	fragile X mental retardation syndrome 1 homolog	BG172150
-	1416416_x_at	glutathione S-transferase, mu 1	NM_010358
-	1449556_at	histocompatibility 2, T region locus 23	NM_010398
NC	1416630_at	inhibitor of DNA binding 3	NM_008321
+	1419692_a_at	leukotriene C4 synthase	NM_008521
+	1419169_at	mitogen-activated protein kinase 6	BC024684
+	1426259_at	pantothenate kinase 3	BC027089
-	1423110_at	procollagen, type I, alpha 2	BF227507
-	BF227507	procollagen, type III, alpha 1	AW550625
NC	1416740_at	procollagen, type V, alpha 1	AW744319
-	1419703_at	procollagen, type V, alpha 3	NM_016919
-	1452250_a_at	procollagen, type VI, alpha 2	BI455189
NC	1452882_at	progesterone receptor membrane component 2	BF322962
NC	1424524_at	RIKEN cDNA 1200002N14 gene	BC021433
NC	1455134_at	RIKEN cDNA A630051L19 gene	AF031164
NC	1416779_at	serum deprivation response	BE197945
NC	1416629_at	solute carrier family 1 (neutral amino acid transporter), member 5	NM_009201
NC	1423363_at	sortilin 1	AV247637
NC	1429427_s_at	transcription factor 7-like 2, T-cell specific, HMG-box	BB175494
NC	1420011_s_at	X-box binding protein 1	C77390
-	1423835_at	zinc finger protein 503	BB447914
